# Supplementary material for: Avian Influenza at the Wild Bird–Poultry Interface: An Asia-Focused Review with Ecological Risk Scenarios for China
Source: Animals (Basel). 2026 Jun 23;16(13):1937. doi: 10.3390/ani16131937 (PMC13360435; doi:10.3390/ani16131937)
Supplement: Supplementary file 1 [file animals-16-01937-s001.zip]

Archive with 1 entries (1 files):
- animals-4359667-supplementary.xlsx
