# Supplementary material for: Avian Influenza at the Wild Bird–Poultry Interface: An Asia-Focused Review with Ecological Risk Scenarios for China
Source: Animals (Basel). 2026 Jun 23;16(13):1937. doi: 10.3390/ani16131937 (PMC13360435; doi:10.3390/ani16131937)
Supplement: Supplementary file 1 [file animals-16-01937-s001.zip › animals-4359667-supplementary.xlsx]

## Sheet: Table S1
Table S1. Main thematic and targeted search terms used for the narrative review.
Note: Hits retrieved refers to the number of records returned using the stated search terms and publication range. Quotation marks indicate exact phrases, and parentheses group alternative terms within Boolean searches. Official guidance sources and WOAH-WAHIS outbreak data are described separately in the Methods section because they were not searched as bibliographic databases.
No.	Database/source	Search terms entered	Publication range	Hits retrieved	Main topic covered
1	PubMed	("avian influenza" AND H5 AND ("wild bird" OR waterfowl OR "migratory bird") AND (poultry OR "domestic duck") AND (Asia OR China OR "East Asia"))	1996–2025	156	Wild bird–poultry interface in Asia
2	PubMed	("avian influenza" AND ("live poultry market" OR "live bird market") AND (H5 OR H7N9 OR H5N1))	1996–2025	123	Live poultry markets
3	PubMed	("avian influenza" AND ("domestic duck" OR "free-grazing duck") AND (H5 OR H5N1 OR HPAI))	1996–2025	45	Domestic ducks / free-grazing ducks
4	PubMed	((H5N1 OR H5Nx) AND reassortment AND (duck OR poultry) AND China)	1996–2025	216	Reassortment in duck/poultry systems
5	PubMed	("avian influenza" AND ("environmental sampling" OR "virus persistence") AND (water OR sediment OR market))	1996–2025	23	Environmental evidence
6	Web of Science Core Collection	"avian influenza" AND H5 AND ("wild bird" OR waterfowl) AND poultry AND Asia	1996–2025	373	Asian interface evidence
7	Web of Science Core Collection	"avian influenza" AND ("live poultry market" OR "live bird market") AND Asia	1996–2025	219	Asian LPM evidence
8	Web of Science Core Collection	((H5N1 OR H5Nx OR HPAI) AND reassort* AND ("domestic duck" OR "domestic ducks") AND China)	1996–2025	56	Reassortment in Asian duck/poultry systems
9	Google Scholar	"Poyang Lake" "avian influenza" "domestic ducks"	1996–2025	174	Poyang Lake case
10	Google Scholar	"Sanjiang Plain" "avian influenza" wild birds poultry	1996–2025	11	Sanjiang Plain case
11	Google Scholar	"Pearl River Delta" "avian influenza" "live poultry market"	1996–2025	72	Pearl River Delta / LPM case
12	Google Scholar	"Bangladesh" "avian influenza surveillance" "domestic waterfowl" "live bird markets"	1996–2025	94	Bangladesh live bird market / domestic waterfowl evidence
